# Supplementary material for: Propagation of uncertainty in experiment: structures of Ni (II) coordination complexes
Source: J Synchrotron Radiat. 2018 May 30;25(Pt 4):920–34. doi: 10.1107/S1600577518006549 (PMC6038609; doi:10.1107/S1600577518006549)
Supplement: Supplementary file 1 [file s-25-00920-sup1.zip]

Archive with 7 entries (6 files):
- mu2chi/
- mu2chi/mu2chi.f
- mu2chi/npro_pubtable.dat
- mu2chi/Makefile
- mu2chi/mu2chi_manual.pdf
- mu2chi/input_params.txt
- mu2chi/ifeffit.inc
