# Supplementary material for: Propagation of uncertainty in experiment: structures of Ni (II) coordination complexes
Source: J Synchrotron Radiat. 2018 May 30;25(Pt 4):920–34. doi: 10.1107/S1600577518006549 (PMC6038609; doi:10.1107/S1600577518006549)
Supplement: Supplementary file 1 [file s-25-00920-sup1.zip › mu2chi/npro_pubtable.dat]

E	MU	MU_ERR
7918.6	14.3975	0.344
7958.94	13.857	0.128
7998.73	12.4021	0.2331
8039.15	12.8614	0.1579
8078.88	11.5823	0.2661
8078.93	10.7749	0.2019
8119.13	11.2833	0.1043
8159.17	10.8239	0.1782
8199.09	11.4329	0.1137
8239.54	9.3359	0.2631
8278.65	10.6173	0.1075
8283.63	10.4404	0.1593
8288.75	10.9036	0.1055
8293.87	10.4362	0.156
8298.76	10.8103	0.1115
8303.65	11.4517	0.0905
8308.43	11.5356	0.1197
8309.38	11.7047	0.1084
8310.32	11.471	0.1136
8311.34	11.7723	0.1146
8312.34	11.736	0.1208
8313.46	12.0918	0.1156
8314.46	12.0229	0.1122
8315.41	12.0549	0.1092
8316.42	12.1003	0.1166
8317.49	12.2049	0.1121
8318.49	12.3484	0.1109
8319.02	12.7383	0.1151
8319.62	12.7988	0.1063
8320.09	12.6816	0.1189
8320.62	12.5552	0.1243
8321.1	12.4834	0.1222
8321.58	12.7043	0.1575
8322.05	13.006	0.1163
8322.58	12.7641	0.1307
8323.12	12.7819	0.1217
8323.59	12.6516	0.1213
8324.12	12.5933	0.1145
8324.65	12.5628	0.1177
8325.13	12.2543	0.1138
8325.66	12.1542	0.1214
8326.15	12.4784	0.108
8326.62	12.7858	0.1049
8327.15	12.4599	0.1054
8327.57	12.2737	0.1096
8328.04	12.1963	0.1072
8328.57	12.0645	0.1114
8329.05	12.3979	0.1006
8329.52	12.2085	0.1041
8330	12.231	0.1335
8330.47	12.3744	0.1135
8331.07	12.4626	0.1045
8331.55	12.6062	0.1041
8331.96	12.4484	0.0969
8332.5	12.6913	0.096
8332.91	12.7562	0.0933
8333.45	12.9581	0.0875
8333.86	13.1698	0.1029
8334.34	13.2789	0.0929
8334.87	13.2664	0.1056
8335.29	13.4296	0.0915
8335.82	13.5899	0.0887
8336.31	13.5387	0.0878
8336.84	13.6542	0.1037
8337.38	13.8488	0.0907
8337.85	14.2488	0.0941
8338.33	14.8512	0.0898
8338.8	15.3278	0.0934
8339.28	16.0164	0.0847
8339.75	16.6289	0.0857
8340.23	17.346	0.0886
8340.76	18.2675	0.0966
8341.3	19.5157	0.0861
8341.72	20.4088	0.088
8342.26	21.7918	0.087
8342.85	23.6048	0.0978
8343.39	26.0919	0.0865
8343.86	28.1103	0.088
8344.4	31.2691	0.0946
8344.88	34.1175	0.0836
8345.35	38.0358	0.0932
8345.83	41.8199	0.0801
8346.42	46.5021	0.0933
8346.91	50.7247	0.0936
8347.44	55.7999	0.0968
8348.52	69.8568	0.0927
8350.6	75.4479	0.0958
8352.64	74.4364	0.0935
8354.67	71.8309	0.0955
8356.7	67.4226	0.087
8358.61	64.0177	0.104
8360.59	60.7791	0.0932
8362.57	58.2007	0.0833
8364.36	55.3938	0.0914
8366.39	53.6771	0.0907
8368.38	51.6385	0.086
8370.29	50.0682	0.0998
8372.34	48.154	0.1028
8374.38	47.3642	0.1276
8376.42	46.7503	0.124
8378.53	47.3096	0.1525
8380.57	48.6553	0.1118
8382.62	50.6055	0.1157
8384.66	52.4124	0.1143
8386.64	53.7908	0.1237
8388.58	55.5608	0.1103
8390.56	56.4868	0.1096
8392.56	57.5525	0.0955
8394.43	57.9881	0.1524
8396.35	58.4913	0.1624
8398.35	59.2205	0.1015
8400.34	59.1963	0.1139
8402.33	59.8045	0.1027
8404.4	59.1507	0.1189
8406.45	59.1165	0.0928
8408.51	57.9148	0.1654
8410.63	57.7339	0.1247
8412.64	56.6799	0.1288
8414.69	56.0587	0.1063
8416.69	55.6385	0.1098
8418.58	55.5027	0.1178
8420.58	55.416	0.0891
8422.53	55.0891	0.1183
8424.35	54.6832	0.0918
8426.35	54.7478	0.1023
8428.37	54.5525	0.0864
8430.25	54.4688	0.0783
8432.26	54.0891	0.2069
8434.39	53.7708	0.0882
8436.34	53.7094	0.085
8438.54	53.3434	0.0847
8440.61	53.2192	0.0896
8442.56	53.425	0.0909
8444.65	53.6321	0.0801
8446.72	53.7605	0.0923
8448.62	53.812	0.0805
8450.57	54.0264	0.0857
8452.59	54.2818	0.1056
8454.49	54.3667	0.1727
8456.39	53.9618	0.0885
8458.48	54.1099	0.0858
8460.38	54.1696	0.0949
8462.4	53.9662	0.0903
8464.49	54.2245	0.0858
8466.45	54.1296	0.0725
8468.85	54.1731	0.0919
8479.07	53.9239	0.0819
8488.88	53.8575	0.082
8498.89	53.9639	0.1454
8509.12	52.3359	0.1244
8518.93	51.9634	0.0782
8528.96	51.2721	0.1145
8539.26	51.3383	0.0793
8548.96	50.7922	0.0801
8559	51.2728	0.0585
8569.31	50.5096	0.1136
8579.02	50.6278	0.0894
8589.07	49.8533	0.092
8599.33	49.9905	0.0904
8609.3	49.4738	0.0842
8619.42	49.707	0.065
8639.67	48.3695	0.1423
8639.73	48.3048	0.1748
8659.63	48.2793	0.1011
8679.37	47.1344	0.1903
8679.43	46.7633	0.1506
8699.71	47.5279	0.0892
8719.44	47.1829	0.1451
8719.5	46.7319	0.0967
8739.52	47.125	0.0836
8759.7	46.1062	0.0774
8779.37	46.5138	0.078
8799.67	45.492	0.0908
8819.54	45.6392	0.0779
8839.82	45.1138	0.1023
8870.07	45.5182	0.0568
8900.11	44.4451	0.1372
8930.22	45.013	0.0553
8960.14	44.2414	0.1012
8960.21	43.8138	0.0909
8990.12	44.4046	0.0601
9020.24	43.6004	0.1897
9060.44	43.9373	0.0634
9100.87	42.0694	0.1487
9140.95	42.2971	0.0788
9181.03	41.1502	0.1526
9221.1	41.3498	0.0779
9261.02	40.4682	0.2145
9261.09	39.9854	0.1472
9301.07	40.9859	0.1082
9341.17	39.8005	0.1166
9380.95	40.2269	0.0896
9471.67	40.1615	0.0804
9521.81	39.7442	0.1648
