# Supplementary material for: Propagation of uncertainty in experiment: structures of Ni (II) coordination complexes
Source: J Synchrotron Radiat. 2018 May 30;25(Pt 4):920–34. doi: 10.1107/S1600577518006549 (PMC6038609; doi:10.1107/S1600577518006549)
Supplement: Supplementary file 1 [file s-25-00920-sup1.zip › mu2chi/input_params.txt]

inputfile npro_pubtable.dat
outputfile my_output
interpolation C
error_preservation true

kspace 0.04
fit_min 3.9
fit_max 9.0
e0 8348.52

display true
