# Supplementary material for: Propagation of uncertainty in experiment: structures of Ni (II) coordination complexes
Source: J Synchrotron Radiat. 2018 May 30;25(Pt 4):920–34. doi: 10.1107/S1600577518006549 (PMC6038609; doi:10.1107/S1600577518006549)
Supplement: Supplementary file 1 [file s-25-00920-sup1.zip › mu2chi/ifeffit.inc]

C
C fortran header file Ifeffit
        integer   ifeffit,   iffgetecho
        integer   iffgetstr, iffputstr
        integer   iffgetsca, iffputsca
        integer   iffgetarr, iffputarr
        external  ifeffit,   iffgetecho
        external  iffgetstr, iffputstr
        external  iffgetsca, iffputsca
        external  iffgetarr, iffputarr
